# Supplementary material for: Differential spatiotemporal dynamics of cell wall-degrading enzymes underlie pathogenicity variation in two Alternaria species causing kiwifruit soft rot
Source: PeerJ. 2026 Apr 28;14:e21223. doi: 10.7717/peerj.21223 (PMC13134541; doi:10.7717/peerj.21223)
Supplement: Supplemental Information 4 [file peerj-14-21223-s004.xlsx]

## Sheet: Fig. 1
P1-1W	Cx	Tissues	dpi	Enzymic activity		β-Glu	Tissues	dpi	Enzymic activity		PG	Tissues	dpi	Enzymic activity		PMG	Tissues	dpi	Enzymic activity		PGTE	Tissues	dpi	Enzymic activity		PMTE	Tissues	dpi	Enzymic activity
		Healthy Tissue	0	11.5683			Healthy Tissue	0	11.9988			Healthy Tissue	0	28.1591			Healthy Tissue	0	26.73			Healthy Tissue	0	0.0583007			Healthy Tissue	0	0.0211111
		Healthy Tissue	0	12.2017			Healthy Tissue	0	12.562			Healthy Tissue	0	27.7047			Healthy Tissue	0	26.9007			Healthy Tissue	0	0.0639216			Healthy Tissue	0	0.0231373
		Healthy Tissue	0	12.5028			Healthy Tissue	0	12.2511			Healthy Tissue	0	28.3423			Healthy Tissue	0	28.4312			Healthy Tissue	0	0.0583007			Healthy Tissue	0	0.0381046
		Healthy Tissue	0.5	14.5887			Healthy Tissue	0.5	13.2292			Healthy Tissue	0.5	31.9509			Healthy Tissue	0.5	31.0817			Healthy Tissue	0.5	0.0401961			Healthy Tissue	0.5	0.0392157
		Healthy Tissue	0.5	14.6743			Healthy Tissue	0.5	12.9811			Healthy Tissue	0.5	32.0627			Healthy Tissue	0.5	31.1068			Healthy Tissue	0.5	0.0315686			Healthy Tissue	0.5	0.0341176
		Healthy Tissue	0.5	14.2079			Healthy Tissue	0.5	12.7194			Healthy Tissue	0.5	31.4562			Healthy Tissue	0.5	30.123			Healthy Tissue	0.5	0.0423529			Healthy Tissue	0.5	0.0396078
		Healthy Tissue	1	12.6686			Healthy Tissue	1	13.3309			Healthy Tissue	1	30.2153			Healthy Tissue	1	33.393			Healthy Tissue	1	0.142353			Healthy Tissue	1	0.105098
		Healthy Tissue	1	13.5939			Healthy Tissue	1	14.25			Healthy Tissue	1	31.1376			Healthy Tissue	1	35.7939			Healthy Tissue	1	0.117059			Healthy Tissue	1	0.0915686
		Healthy Tissue	1	11.2024			Healthy Tissue	1	11.9355			Healthy Tissue	1	29.8463			Healthy Tissue	1	30.2656			Healthy Tissue	1	0.12451			Healthy Tissue	1	0.11549
		Healthy Tissue	2	12.2394			Healthy Tissue	2	11.7742			Healthy Tissue	2	27.4232			Healthy Tissue	2	28.5271			Healthy Tissue	2	0.0198039			Healthy Tissue	2	0.0454902
		Healthy Tissue	2	13.1821			Healthy Tissue	2	12.81			Healthy Tissue	2	30.2656			Healthy Tissue	2	30.1258			Healthy Tissue	2	0.0160784			Healthy Tissue	2	0.00647059
		Healthy Tissue	2	12.3026			Healthy Tissue	2	11.7891			Healthy Tissue	2	30.0224			Healthy Tissue	2	28.8513			Healthy Tissue	2	0.0145098			Healthy Tissue	2	0.0303922
		Healthy Tissue	3	13.1957			Healthy Tissue	3	13.8817			Healthy Tissue	3	32.7949			Healthy Tissue	3	35.2125			Healthy Tissue	3	0.118824			Healthy Tissue	3	0.0768627
		Healthy Tissue	3	12.1823			Healthy Tissue	3	12.6165			Healthy Tissue	3	29.2231			Healthy Tissue	3	33.1164			Healthy Tissue	3	0.0862745			Healthy Tissue	3	0.0662745
		Healthy Tissue	3	12.4304			Healthy Tissue	3	13.259			Healthy Tissue	3	30.4892			Healthy Tissue	3	34.8995			Healthy Tissue	3	0.0929412			Healthy Tissue	3	0.124706
		Healthy Tissue	4	13.455			Healthy Tissue	4	14.7896			Healthy Tissue	4	29.8687			Healthy Tissue	4	37.2165			Healthy Tissue	4	0.0307843			Healthy Tissue	4	0.0384314
		Healthy Tissue	4	12.3473			Healthy Tissue	4	13.486			Healthy Tissue	4	26.9927			Healthy Tissue	4	35.0979			Healthy Tissue	4	0.0384314			Healthy Tissue	4	0.0364706
		Healthy Tissue	4	13.832			Healthy Tissue	4	14.2724			Healthy Tissue	4	29.1784			Healthy Tissue	4	35.0895			Healthy Tissue	4	0.0609804			Healthy Tissue	4	0.024902
		Healthy Tissue	5	12.9886			Healthy Tissue	5	12.9129			Healthy Tissue	5	29.9497			Healthy Tissue	5	29.2706			Healthy Tissue	5	0.0764706			Healthy Tissue	5	0.0747059
		Healthy Tissue	5	13.3123			Healthy Tissue	5	13.5902			Healthy Tissue	5	30.9173			Healthy Tissue	5	30.1286			Healthy Tissue	5	0.100196			Healthy Tissue	5	0.0441176
		Healthy Tissue	5	11.6192			Healthy Tissue	5	11.3922			Healthy Tissue	5	29.5014			Healthy Tissue	5	29.7664			Healthy Tissue	5	0.0796078			Healthy Tissue	5	0.0564706
		Healthy Tissue	6	13.1535			Healthy Tissue	6	13.77			Healthy Tissue	6	30.9419			Healthy Tissue	6	30.8693			Healthy Tissue	6	0.0370588			Healthy Tissue	6	0.0427451
		Healthy Tissue	6	12.7938			Healthy Tissue	6	12.7492			Healthy Tissue	6	30.2236			Healthy Tissue	6	29.8771			Healthy Tissue	6	0.0621569			Healthy Tissue	6	0.0492157
		Healthy Tissue	6	13.7415			Healthy Tissue	6	14.4373			Healthy Tissue	6	32.7838			Healthy Tissue	6	32.8704			Healthy Tissue	6	0.0503922			Healthy Tissue	6	0.0515686
		Lesioned tissues	0	11.5683			Lesioned tissues	0	11.9988			Lesioned tissues	0	28.1591			Lesioned tissues	0	26.73			Lesioned tissues	0	0.0583007			Lesioned tissues	0	0.0211111
		Lesioned tissues	0	12.2017			Lesioned tissues	0	12.562			Lesioned tissues	0	27.7047			Lesioned tissues	0	26.9007			Lesioned tissues	0	0.0639216			Lesioned tissues	0	0.0231373
		Lesioned tissues	0	12.5028			Lesioned tissues	0	12.2511			Lesioned tissues	0	28.3423			Lesioned tissues	0	28.4312			Lesioned tissues	0	0.0583007			Lesioned tissues	0	0.0381046
		Lesioned tissues	0.5	13.6435			Lesioned tissues	0.5	12.7417			Lesioned tissues	0.5	30.4221			Lesioned tissues	0.5	30.1258			Lesioned tissues	0.5	0.0501961			Lesioned tissues	0.5	0.0435294
		Lesioned tissues	0.5	13.5554			Lesioned tissues	0.5	12.1935			Lesioned tissues	0.5	30.4612			Lesioned tissues	0.5	29.0861			Lesioned tissues	0.5	0.0407843			Lesioned tissues	0.5	0.0423529
		Lesioned tissues	0.5	13.9387			Lesioned tissues	0.5	12.5433			Lesioned tissues	0.5	32.8033			Lesioned tissues	0.5	29.4942			Lesioned tissues	0.5	0.0554902			Lesioned tissues	0.5	0.0407843
		Lesioned tissues	1	12.8062			Lesioned tissues	1	13.8333			Lesioned tissues	1	31.6854			Lesioned tissues	1	35.942			Lesioned tissues	1	0.135882			Lesioned tissues	1	0.149804
		Lesioned tissues	1	12.6177			Lesioned tissues	1	13.161			Lesioned tissues	1	30.2628			Lesioned tissues	1	32.7474			Lesioned tissues	1	0.129804			Lesioned tissues	1	0.0864706
		Lesioned tissues	1	12.6338			Lesioned tissues	1	13.2553			Lesioned tissues	1	29.142			Lesioned tissues	1	32.9794			Lesioned tissues	1	0.126275			Lesioned tissues	1	0.0858824
		Lesioned tissues	2	12.2555			Lesioned tissues	2	11.9504			Lesioned tissues	2	25.9447			Lesioned tissues	2	29.9414			Lesioned tissues	2	0.0170588			Lesioned tissues	2	0.0482353
		Lesioned tissues	2	13.0692			Lesioned tissues	2	12.7145			Lesioned tissues	2	30.6932			Lesioned tissues	2	31.4953			Lesioned tissues	2	0.0321569			Lesioned tissues	2	0.0258824
		Lesioned tissues	2	11.9206			Lesioned tissues	2	11.9802			Lesioned tissues	2	28.8402			Lesioned tissues	2	29.2287			Lesioned tissues	2	0.00490196			Lesioned tissues	2	0.022549
		Lesioned tissues	3	12.3982			Lesioned tissues	3	14.5254			Lesioned tissues	3	32.9682			Lesioned tissues	3	36.2019			Lesioned tissues	3	0.0956863			Lesioned tissues	3	0.107647
		Lesioned tissues	3	12.3572			Lesioned tissues	3	12.6896			Lesioned tissues	3	30.5395			Lesioned tissues	3	33.9073			Lesioned tissues	3	0.100588			Lesioned tissues	3	0.0601961
		Lesioned tissues	3	11.5547			Lesioned tissues	3	11.7408			Lesioned tissues	3	27.5601			Lesioned tissues	3	32.9403			Lesioned tissues	3	0.0884314			Lesioned tissues	3	0.108235
		Lesioned tissues	4	15.3465			Lesioned tissues	4	15.5897			Lesioned tissues	4	31.0761			Lesioned tissues	4	37.2751			Lesioned tissues	4	0.07			Lesioned tissues	4	0.0370588
		Lesioned tissues	4	13.7688			Lesioned tissues	4	14.2042			Lesioned tissues	4	30.1649			Lesioned tissues	4	36.5708			Lesioned tissues	4	0.0205882			Lesioned tissues	4	0.0468627
		Lesioned tissues	4	14.2376			Lesioned tissues	4	15.4458			Lesioned tissues	4	32.1186			Lesioned tissues	4	37.3841			Lesioned tissues	4	0.0580392			Lesioned tissues	4	0.0380392
		Lesioned tissues	5	13.4686			Lesioned tissues	5	13.1473			Lesioned tissues	5	30.7072			Lesioned tissues	5	30.6513			Lesioned tissues	5	0.0590196			Lesioned tissues	5	0.0976471
		Lesioned tissues	5	13.6001			Lesioned tissues	5	13.6199			Lesioned tissues	5	31.677			Lesioned tissues	5	31.4087			Lesioned tissues	5	0.0796078			Lesioned tissues	5	0.0766667
		Lesioned tissues	5	11.0958			Lesioned tissues	5	11.0883			Lesioned tissues	5	27.521			Lesioned tissues	5	29.2465			Lesioned tissues	5	0.0794118			Lesioned tissues	5	0.0692157
		Lesioned tissues	6	13.7167			Lesioned tissues	6	13.9313			Lesioned tissues	6	32.8397			Lesioned tissues	6	32.9291			Lesioned tissues	6	0.05			Lesioned tissues	6	0.0388235
		Lesioned tissues	6	13.3905			Lesioned tissues	6	13.7316			Lesioned tissues	6	31.7888			Lesioned tissues	6	31.7105			Lesioned tissues	6	0.0403922			Lesioned tissues	6	0.05
		Lesioned tissues	6	14.5217			Lesioned tissues	6	14.8678			Lesioned tissues	6	33.7424			Lesioned tissues	6	34.9526			Lesioned tissues	6	0.0645098			Lesioned tissues	6	0.0590196
		Marginal Tissue	0	11.5683			Marginal Tissue	0	11.9988			Marginal Tissue	0	28.1591			Marginal Tissue	0	26.73			Marginal Tissue	0	0.0583007			Marginal Tissue	0	0.0211111
		Marginal Tissue	0	12.2017			Marginal Tissue	0	12.562			Marginal Tissue	0	27.7047			Marginal Tissue	0	26.9007			Marginal Tissue	0	0.0639216			Marginal Tissue	0	0.0231373
		Marginal Tissue	0	12.5028			Marginal Tissue	0	12.2511			Marginal Tissue	0	28.3423			Marginal Tissue	0	28.4312			Marginal Tissue	0	0.0583007			Marginal Tissue	0	0.0381046
		Marginal Tissue	0.5	13.7899			Marginal Tissue	0.5	12.6177			Marginal Tissue	0.5	30.3271			Marginal Tissue	0.5	30.5143			Marginal Tissue	0.5	0.0531373			Marginal Tissue	0.5	0.0364706
		Marginal Tissue	0.5	14.0255			Marginal Tissue	0.5	12.8211			Marginal Tissue	0.5	32.0627			Marginal Tissue	0.5	28.7312			Marginal Tissue	0.5	0.0580392			Marginal Tissue	0.5	0.0517647
		Marginal Tissue	0.5	13.646			Marginal Tissue	0.5	11.9715			Marginal Tissue	0.5	31.7273			Marginal Tissue	0.5	29.3656			Marginal Tissue	0.5	0.0531373			Marginal Tissue	0.5	0.0396078
		Marginal Tissue	1	12.2431			Marginal Tissue	1	12.6562			Marginal Tissue	1	28.8038			Marginal Tissue	1	33.2729			Marginal Tissue	1	0.126078			Marginal Tissue	1	0.121961
		Marginal Tissue	1	12.4192			Marginal Tissue	1	13.7911			Marginal Tissue	1	30.3075			Marginal Tissue	1	33.1331			Marginal Tissue	1	0.13549			Marginal Tissue	1	0.0964706
		Marginal Tissue	1	12.6177			Marginal Tissue	1	13.4078			Marginal Tissue	1	27.1716			Marginal Tissue	1	34.0862			Marginal Tissue	1	0.12098			Marginal Tissue	1	0.108627
		Marginal Tissue	2	13.4574			Marginal Tissue	2	13.032			Marginal Tissue	2	30.0336			Marginal Tissue	2	31.4953			Marginal Tissue	2	0.00823529			Marginal Tissue	2	0.0364706
		Marginal Tissue	2	12.9601			Marginal Tissue	2	12.5656			Marginal Tissue	2	29.4746			Marginal Tissue	2	31.0118			Marginal Tissue	2	0.0384314			Marginal Tissue	2	0.0276471
		Marginal Tissue	2	12.3188			Marginal Tissue	2	12.0707			Marginal Tissue	2	29.9414			Marginal Tissue	2	29.6954			Marginal Tissue	2	0.0054902			Marginal Tissue	2	0.052549
		Marginal Tissue	3	11.8338			Marginal Tissue	3	14.771			Marginal Tissue	3	33.0269			Marginal Tissue	3	36.051			Marginal Tissue	3	0.0839216			Marginal Tissue	3	0.0772549
		Marginal Tissue	3	11.6738			Marginal Tissue	3	12.196			Marginal Tissue	3	29.0749			Marginal Tissue	3	33.5999			Marginal Tissue	3	0.0337255			Marginal Tissue	3	0.142353
		Marginal Tissue	3	14.7015			Marginal Tissue	3	13.6671			Marginal Tissue	3	33.2058			Marginal Tissue	3	36.6687			Marginal Tissue	3	0.132941			Marginal Tissue	3	0.133922
		Marginal Tissue	4	15.3614			Marginal Tissue	4	14.9769			Marginal Tissue	4	31.3528			Marginal Tissue	4	36.3976			Marginal Tissue	4	0.0452941			Marginal Tissue	4	0.0484314
		Marginal Tissue	4	13.3669			Marginal Tissue	4	14.0044			Marginal Tissue	4	29.4746			Marginal Tissue	4	34.5976			Marginal Tissue	4	0.0354902			Marginal Tissue	4	0.0294118
		Marginal Tissue	4	13.7477			Marginal Tissue	4	14.993			Marginal Tissue	4	30.0951			Marginal Tissue	4	35.478			Marginal Tissue	4	0.0535294			Marginal Tissue	4	0.03
		Marginal Tissue	5	13.8606			Marginal Tissue	5	13.2838			Marginal Tissue	5	30.4378			Marginal Tissue	5	31.7217			Marginal Tissue	5	0.0929412			Marginal Tissue	5	0.0805882
		Marginal Tissue	5	13.7973			Marginal Tissue	5	13.2069			Marginal Tissue	5	31.9984			Marginal Tissue	5	31.4702			Marginal Tissue	5	0.0713725			Marginal Tissue	5	0.0633333
		Marginal Tissue	5	11.2583			Marginal Tissue	5	11.0784			Marginal Tissue	5	30.4651			Marginal Tissue	5	29.8468			Marginal Tissue	5	0.0794118			Marginal Tissue	5	0.0927451
		Marginal Tissue	6	13.9313			Marginal Tissue	6	13.6385			Marginal Tissue	6	31.3975			Marginal Tissue	6	32.7838			Marginal Tissue	6	0.0584314			Marginal Tissue	6	0.0598039
		Marginal Tissue	6	13.0791			Marginal Tissue	6	13.0878			Marginal Tissue	6	30.7714			Marginal Tissue	6	30.9922			Marginal Tissue	6	0.0554902			Marginal Tissue	6	0.0182353
		Marginal Tissue	6	14.3555			Marginal Tissue	6	14.8926			Marginal Tissue	6	34.1868			Marginal Tissue	6	33.6166			Marginal Tissue	6	0.0288235			Marginal Tissue	6	0.0456863

## Sheet: Fig. 2
P1-2W	Cx	Tissues	dpi	Enzymic activity		β-Glu	Tissues	dpi	Enzymic activity		PG	Tissues	dpi	Enzymic activity		PMG	Tissues	dpi	Enzymic activity		PGTE	Tissues	dpi	Enzymic activity		PMTE	Tissues	dpi	Enzymic activity
		Healthy Tissue	0	13.8079			Healthy Tissue	0	13.8249			Healthy Tissue	0	30.582			Healthy Tissue	0	30.8387			Healthy Tissue	0	0.0321569			Healthy Tissue	0	0.0543791
		Healthy Tissue	0	11.5803			Healthy Tissue	0	11.3203			Healthy Tissue	0	29.0202			Healthy Tissue	0	29.8653			Healthy Tissue	0	0.0424837			Healthy Tissue	0	0.0380392
		Healthy Tissue	0	13.9164			Healthy Tissue	0	13.782			Healthy Tissue	0	31.9729			Healthy Tissue	0	32.3245			Healthy Tissue	0	0.045098			Healthy Tissue	0	0.0555556
		Healthy Tissue	0.5	15.3006			Healthy Tissue	0.5	14.8132			Healthy Tissue	0.5	33.8346			Healthy Tissue	0.5	35.0253			Healthy Tissue	0.5	0.0345098			Healthy Tissue	0.5	0.0231373
		Healthy Tissue	0.5	13.7353			Healthy Tissue	0.5	13.6212			Healthy Tissue	0.5	32.454			Healthy Tissue	0.5	33.0101			Healthy Tissue	0.5	0.0429412			Healthy Tissue	0.5	0.0307843
		Healthy Tissue	0.5	15.0042			Healthy Tissue	0.5	14.3976			Healthy Tissue	0.5	33.3986			Healthy Tissue	0.5	33.7704			Healthy Tissue	0.5	0.0396078			Healthy Tissue	0.5	0.0182353
		Healthy Tissue	1	13.5939			Healthy Tissue	1	13.6348			Healthy Tissue	1	32.8033			Healthy Tissue	1	31.2605			Healthy Tissue	1	0.117059			Healthy Tissue	1	0.0752941
		Healthy Tissue	1	14.2885			Healthy Tissue	1	14.6854			Healthy Tissue	1	34.9302			Healthy Tissue	1	32.6999			Healthy Tissue	1	0.0752941			Healthy Tissue	1	0.0564706
		Healthy Tissue	1	13.8891			Healthy Tissue	1	14.2885			Healthy Tissue	1	34.3685			Healthy Tissue	1	31.5121			Healthy Tissue	1	0.0692157			Healthy Tissue	1	0.0668627
		Healthy Tissue	2	12.3721			Healthy Tissue	2	11.9826			Healthy Tissue	2	29.2426			Healthy Tissue	2	31.9022			Healthy Tissue	2	0.0303922			Healthy Tissue	2	0.024902
		Healthy Tissue	2	14.8045			Healthy Tissue	2	14.1409			Healthy Tissue	2	32.5713			Healthy Tissue	2	33.4629			Healthy Tissue	2	0.0431373			Healthy Tissue	2	0.037451
		Healthy Tissue	2	14.2079			Healthy Tissue	2	13.7117			Healthy Tissue	2	32.6999			Healthy Tissue	2	31.8318			Healthy Tissue	2	0.0392157			Healthy Tissue	2	0.0115686
		Healthy Tissue	3	13.7365			Healthy Tissue	3	13.5926			Healthy Tissue	3	31.6183			Healthy Tissue	3	30.7351			Healthy Tissue	3	0.00372549			Healthy Tissue	3	0.0190196
		Healthy Tissue	3	14.482			Healthy Tissue	3	14.0789			Healthy Tissue	3	31.99			Healthy Tissue	3	32.7726			Healthy Tissue	3	0.0121569			Healthy Tissue	3	0.0143137
		Healthy Tissue	3	13.6534			Healthy Tissue	3	13.6944			Healthy Tissue	3	33.189			Healthy Tissue	3	31.5652			Healthy Tissue	3	0.0152941			Healthy Tissue	3	0.0252941
		Healthy Tissue	4	12.418			Healthy Tissue	4	12.7182			Healthy Tissue	4	31.7636			Healthy Tissue	4	29.1532			Healthy Tissue	4	0.0327451			Healthy Tissue	4	0.0441176
		Healthy Tissue	4	12.7008			Healthy Tissue	4	12.4999			Healthy Tissue	4	32.6356			Healthy Tissue	4	31.146			Healthy Tissue	4	0.0245098			Healthy Tissue	4	0.0423529
		Healthy Tissue	4	13.4691			Healthy Tissue	4	11.5932			Healthy Tissue	4	30.3187			Healthy Tissue	4	27.6719			Healthy Tissue	4	0.0307843			Healthy Tissue	4	0.0380392
		Healthy Tissue	5	13.2577			Healthy Tissue	5	13.4314			Healthy Tissue	5	32.4456			Healthy Tissue	5	31.2633			Healthy Tissue	5	0.0358824			Healthy Tissue	5	0.0115686
		Healthy Tissue	5	13.837			Healthy Tissue	5	13.7241			Healthy Tissue	5	32.8704			Healthy Tissue	5	31.8167			Healthy Tissue	5	0.0360784			Healthy Tissue	5	0.0237255
		Healthy Tissue	5	13.5492			Healthy Tissue	5	13.7365			Healthy Tissue	5	33.6362			Healthy Tissue	5	32.0319			Healthy Tissue	5	0.0264706			Healthy Tissue	5	0.0139216
		Healthy Tissue	6	14.2463			Healthy Tissue	6	13.5306			Healthy Tissue	6	32.7251			Healthy Tissue	6	32.3785			Healthy Tissue	6	0.0486275			Healthy Tissue	6	0.0615686
		Healthy Tissue	6	13.0953			Healthy Tissue	6	13.1312			Healthy Tissue	6	31.1823			Healthy Tissue	6	32.7977			Healthy Tissue	6	0.0603922			Healthy Tissue	6	0.055098
		Healthy Tissue	6	13.4326			Healthy Tissue	6	12.9365			Healthy Tissue	6	31.6406			Healthy Tissue	6	31.2829			Healthy Tissue	6	0.0652941			Healthy Tissue	6	0.034902
		Lesioned tissues	0	13.8079			Lesioned tissues	0	13.8249			Lesioned tissues	0	30.582			Lesioned tissues	0	30.8387			Lesioned tissues	0	0.0321569			Lesioned tissues	0	0.0543791
		Lesioned tissues	0	11.5803			Lesioned tissues	0	11.3203			Lesioned tissues	0	29.0202			Lesioned tissues	0	29.8653			Lesioned tissues	0	0.0424837			Lesioned tissues	0	0.0380392
		Lesioned tissues	0	13.9164			Lesioned tissues	0	13.782			Lesioned tissues	0	31.9729			Lesioned tissues	0	32.3245			Lesioned tissues	0	0.045098			Lesioned tissues	0	0.0555556
		Lesioned tissues	0.5	14.4969			Lesioned tissues	0.5	13.9784			Lesioned tissues	0.5	33.3399			Lesioned tissues	0.5	33.1778			Lesioned tissues	0.5	0.0398039			Lesioned tissues	0.5	0.0323529
		Lesioned tissues	0.5	13.8941			Lesioned tissues	0.5	13.7477			Lesioned tissues	0.5	31.8055			Lesioned tissues	0.5	32.6887			Lesioned tissues	0.5	0.0503922			Lesioned tissues	0.5	0.0201961
		Lesioned tissues	0.5	14.7884			Lesioned tissues	0.5	14.8516			Lesioned tissues	0.5	34.089			Lesioned tissues	0.5	34.089			Lesioned tissues	0.5	0.0345098			Lesioned tissues	0.5	0.0276471
		Lesioned tissues	1	14.2426			Lesioned tissues	1	14.095			Lesioned tissues	1	33.9297			Lesioned tissues	1	32.6161			Lesioned tissues	1	0.111961			Lesioned tissues	1	0.0752941
		Lesioned tissues	1	14.0392			Lesioned tissues	1	14.2885			Lesioned tissues	1	33.9297			Lesioned tissues	1	31.5987			Lesioned tissues	1	0.0441176			Lesioned tissues	1	0.0486275
		Lesioned tissues	1	13.6658			Lesioned tissues	1	14.1173			Lesioned tissues	1	34.0107			Lesioned tissues	1	31.8139			Lesioned tissues	1	0.0484314			Lesioned tissues	1	0.0666667
		Lesioned tissues	2	12.356			Lesioned tissues	2	13.0881			Lesioned tissues	2	31.9855			Lesioned tissues	2	31.9022			Lesioned tissues	2	0.0329412			Lesioned tissues	2	0.0237255
		Lesioned tissues	2	15.7695			Lesioned tissues	2	14.7174			Lesioned tissues	2	32.1482			Lesioned tissues	2	34.392			Lesioned tissues	2	0.0347059			Lesioned tissues	2	0.0347059
		Lesioned tissues	2	13.6509			Lesioned tissues	2	13.3334			Lesioned tissues	2	31.8028			Lesioned tissues	2	32.1521			Lesioned tissues	2	0.0378431			Lesioned tissues	2	0.0217647
		Lesioned tissues	3	14.6941			Lesioned tissues	3	14.8876			Lesioned tissues	3	33.3623			Lesioned tissues	3	33.1219			Lesioned tissues	3	0.0376471			Lesioned tissues	3	0.0221569
		Lesioned tissues	3	14.7859			Lesioned tissues	3	14.7363			Lesioned tissues	3	34.4216			Lesioned tissues	3	32.6468			Lesioned tissues	3	0.0198039			Lesioned tissues	3	0.0290196
		Lesioned tissues	3	14.0342			Lesioned tissues	3	14.3964			Lesioned tissues	3	32.8872			Lesioned tissues	3	32.4316			Lesioned tissues	3	0.00509804			Lesioned tissues	3	0.00901961
		Lesioned tissues	4	12.8385			Lesioned tissues	4	12.8211			Lesioned tissues	4	32.0319			Lesioned tissues	4	30.1342			Lesioned tissues	4	0.0319608			Lesioned tissues	4	0.0458824
		Lesioned tissues	4	13.1263			Lesioned tissues	4	13.2763			Lesioned tissues	4	32.8788			Lesioned tissues	4	30.5087			Lesioned tissues	4	0.0329412			Lesioned tissues	4	0.0488235
		Lesioned tissues	4	12.6735			Lesioned tissues	4	13.2478			Lesioned tissues	4	32.3617			Lesioned tissues	4	29.1979			Lesioned tissues	4	0.0221569			Lesioned tissues	4	0.0386275
		Lesioned tissues	5	13.6299			Lesioned tissues	5	13.4115			Lesioned tissues	5	32.5853			Lesioned tissues	5	30.6037			Lesioned tissues	5	0.0456863			Lesioned tissues	5	0.0129412
		Lesioned tissues	5	13.6299			Lesioned tissues	5	13.6509			Lesioned tissues	5	32.644			Lesioned tissues	5	30.042			Lesioned tissues	5	0.0341176			Lesioned tissues	5	0.0480392
		Lesioned tissues	5	14.3096			Lesioned tissues	5	14.3642			Lesioned tissues	5	35.8805			Lesioned tissues	5	32.9375			Lesioned tissues	5	0.0356863			Lesioned tissues	5	0.0137255
		Lesioned tissues	6	13.8345			Lesioned tissues	6	13.1312			Lesioned tissues	6	32.2807			Lesioned tissues	6	33.5468			Lesioned tissues	6	0.0668627			Lesioned tissues	6	0.0601961
		Lesioned tissues	6	13.2453			Lesioned tissues	6	12.8112			Lesioned tissues	6	33.0688			Lesioned tissues	6	31.7972			Lesioned tissues	6	0.0970588			Lesioned tissues	6	0.0782353
		Lesioned tissues	6	12.8459			Lesioned tissues	6	12.4763			Lesioned tissues	6	31.6351			Lesioned tissues	6	31.2829			Lesioned tissues	6	0.0780392			Lesioned tissues	6	0.0394118
		Marginal Tissue	0	13.8079			Marginal Tissue	0	13.8249			Marginal Tissue	0	30.582			Marginal Tissue	0	30.8387			Marginal Tissue	0	0.0321569			Marginal Tissue	0	0.0543791
		Marginal Tissue	0	11.5803			Marginal Tissue	0	11.3203			Marginal Tissue	0	29.0202			Marginal Tissue	0	29.8653			Marginal Tissue	0	0.0424837			Marginal Tissue	0	0.0380392
		Marginal Tissue	0	13.9164			Marginal Tissue	0	13.782			Marginal Tissue	0	31.9729			Marginal Tissue	0	32.3245			Marginal Tissue	0	0.045098			Marginal Tissue	0	0.0555556
		Marginal Tissue	0.5	14.2736			Marginal Tissue	0.5	13.5802			Marginal Tissue	0.5	30.1817			Marginal Tissue	0.5	32.0739			Marginal Tissue	0.5	0.0468627			Marginal Tissue	0.5	0.0307843
		Marginal Tissue	0.5	13.9375			Marginal Tissue	0.5	13.6212			Marginal Tissue	0.5	32.1018			Marginal Tissue	0.5	32.0347			Marginal Tissue	0.5	0.0345098			Marginal Tissue	0.5	0.034902
		Marginal Tissue	0.5	16.0201			Marginal Tissue	0.5	15.4036			Marginal Tissue	0.5	35.4864			Marginal Tissue	0.5	35.3439			Marginal Tissue	0.5	0.0390196			Marginal Tissue	0.5	0.03
		Marginal Tissue	1	14.5254			Marginal Tissue	1	14.4063			Marginal Tissue	1	34.9638			Marginal Tissue	1	32.303			Marginal Tissue	1	0.0792157			Marginal Tissue	1	0.0627451
		Marginal Tissue	1	14.1632			Marginal Tissue	1	14.1397			Marginal Tissue	1	35.4249			Marginal Tissue	1	31.8391			Marginal Tissue	1	0.0982353			Marginal Tissue	1	0.0764706
		Marginal Tissue	1	14.0727			Marginal Tissue	1	14.1285			Marginal Tissue	1	33.5691			Marginal Tissue	1	30.71			Marginal Tissue	1	0.0331373			Marginal Tissue	1	0.0201961
		Marginal Tissue	2	13.517			Marginal Tissue	2	13.2763			Marginal Tissue	2	30.9699			Marginal Tissue	2	31.867			Marginal Tissue	2	0.0331373			Marginal Tissue	2	0.0372549
		Marginal Tissue	2	14.8553			Marginal Tissue	2	15.0637			Marginal Tissue	2	34.089			Marginal Tissue	2	34.4607			Marginal Tissue	2	0.0392157			Marginal Tissue	2	0.0368627
		Marginal Tissue	2	12.5991			Marginal Tissue	2	12.8211			Marginal Tissue	2	29.8463			Marginal Tissue	2	31.2438			Marginal Tissue	2	0.05			Marginal Tissue	2	0.0239216
		Marginal Tissue	3	14.4919			Marginal Tissue	3	15.1518			Marginal Tissue	3	34.6368			Marginal Tissue	3	32.9319			Marginal Tissue	3	0.00392157			Marginal Tissue	3	0.0223529
		Marginal Tissue	3	14.2451			Marginal Tissue	3	13.8891			Marginal Tissue	3	33.1834			Marginal Tissue	3	31.2074			Marginal Tissue	3	0.0160784			Marginal Tissue	3	0.00411765
		Marginal Tissue	3	13.7365			Marginal Tissue	3	13.8196			Marginal Tissue	3	31.4422			Marginal Tissue	3	31.5652			Marginal Tissue	3	0.0117647			Marginal Tissue	3	0.0303922
		Marginal Tissue	4	13.5902			Marginal Tissue	4	13.3334			Marginal Tissue	4	31.146			Marginal Tissue	4	29.7345			Marginal Tissue	4	0.0280392			Marginal Tissue	4	0.0488235
		Marginal Tissue	4	12.8323			Marginal Tissue	4	13.0903			Marginal Tissue	4	32.2388			Marginal Tissue	4	30.1342			Marginal Tissue	4	0.0311765			Marginal Tissue	4	0.0435294
		Marginal Tissue	4	12.9278			Marginal Tissue	4	13.1635			Marginal Tissue	4	31.7636			Marginal Tissue	4	29.4299			Marginal Tissue	4	0.0405882			Marginal Tissue	4	0.0460784
		Marginal Tissue	5	12.5321			Marginal Tissue	5	12.5656			Marginal Tissue	5	32.6904			Marginal Tissue	5	30.0688			Marginal Tissue	5	0.0386275			Marginal Tissue	5	0.0178431
		Marginal Tissue	5	14.8057			Marginal Tissue	5	14.776			Marginal Tissue	5	34.5417			Marginal Tissue	5	33.1052			Marginal Tissue	5	0.0347059			Marginal Tissue	5	0.01
		Marginal Tissue	5	15.5041			Marginal Tissue	5	15.8824			Marginal Tissue	5	34.1069			Marginal Tissue	5	32.0247			Marginal Tissue	5	0.0407843			Marginal Tissue	5	0.0209804
		Marginal Tissue	6	14.9868			Marginal Tissue	6	14.2463			Marginal Tissue	6	33.2254			Marginal Tissue	6	32.9157			Marginal Tissue	6	0.0770588			Marginal Tissue	6	0.0458824
		Marginal Tissue	6	12.1464			Marginal Tissue	6	11.7073			Marginal Tissue	6	29.2901			Marginal Tissue	6	30.8603			Marginal Tissue	6	0.0733333			Marginal Tissue	6	0.0766667
		Marginal Tissue	6	11.6651			Marginal Tissue	6	11.2235			Marginal Tissue	6	28.706			Marginal Tissue	6	30.2901			Marginal Tissue	6	0.074902			Marginal Tissue	6	0.0531373

## Sheet: Fig. 3
	Tissues	dpi	Cx	β-Glu	PG	PMG	PGTE	PMTE
	Healthy Tissue	0	13.1667	13.263	28.6716	28.8237	0.044902	0.0360676
control fruit	Healthy Tissue	0	11.8233	12.2864	28.5535	28.6012	0.0418627	0.043149
	Healthy Tissue	0	12.0931	12.2001	29.3412	28.9057	0.0379412	0.0369765
	Healthy Tissue	0.5	13.8568	12.9253	32.6803	31.4162	0.0363725	0.0301225
	Healthy Tissue	0.5	13.1585	12.4455	31.0748	30.8858	0.0383333	0.0322461
	Healthy Tissue	0.5	13.0694	12.4116	30.8348	30.9966	0.0208824	0.0324569
	Healthy Tissue	1	13.4547	13.7318	30.8374	31.9498	0.0712745	0.0944176
	Healthy Tissue	1	11.8951	12.8872	29.7328	30.7776	0.0944118	0.0947971
	Healthy Tissue	1	12.0528	11.7881	30.7614	30.7508	0.0537255	0.05865
	Healthy Tissue	2	13.29	11.8497	29.9961	29.8989	0.00843137	0.0460784
	Healthy Tissue	2	11.7023	11.795	29.6118	28.4084	0.019902	0.0274441
	Healthy Tissue	2	11.9401	11.1432	29.0131	29.7312	0.0145098	0.0306127
	Healthy Tissue	3	12.738	12.7554	30.0143	30.303	0.0327451	0.0436343
	Healthy Tissue	3	11.2081	12.2657	29.9694	30.89	0.0466667	0.0286265
	Healthy Tissue	3	11.8072	11.8559	30.5752	31.8599	0.0698039	0.0238971
	Healthy Tissue	4	11.7687	13.3389	29.8947	32.1572	0.0261765	0.0375471
	Healthy Tissue	4	11.737	11.9411	29.0703	31.0008	0.015	0.0431147
	Healthy Tissue	4	11.3554	11.95	28.7019	30.5854	0.0269608	0.0299882
	Healthy Tissue	5	12.8807	12.1041	30.5945	29.2021	0.0464706	0.0504814
	Healthy Tissue	5	12.1309	12.7265	28.8321	29.0008	0.0402941	0.0440275
	Healthy Tissue	5	11.9386	10.891	29.9793	29.1294	0.0482353	0.0341941
	Healthy Tissue	6	11.9841	11.6052	29.8838	30.0697	0.0639216	0.0494088
	Healthy Tissue	6	12.5293	12.045	29.8197	30.1472	0.0632353	0.0507971
	Healthy Tissue	6	12.6257	12.0171	30.8806	28.9987	0.0356863	0.0206843
	Marginal Tissue	0	12.6952	12.8404	29.5629	29.1677	0.0269637	0.0526627
	Marginal Tissue	0	11.7424	11.8791	29.1091	28.543	0.0285529	0.0394265
	Marginal Tissue	0	12.3171	12.6014	28.6856	29.1195	0.0414716	0.0360676
	Marginal Tissue	0.5	14.051	13.6069	32.9654	31.5909	0.0322637	0.032052
	Marginal Tissue	0.5	12.7266	12.3497	31.261	30.1549	0.0318706	0.0251147
	Marginal Tissue	0.5	12.1585	12.1926	30.5134	29.8813	0.0538431	0.0498088
	Marginal Tissue	1	13.3313	13.4762	30.6315	31.5437	0.112626	0.0799167
	Marginal Tissue	1	12.6277	13.2897	30.9143	30.2956	0.0803804	0.0999245
	Marginal Tissue	1	12.3631	12.4295	30.297	30.2796	0.134905	0.0822627
	Marginal Tissue	2	13.4178	12.7994	29.9657	30.0062	0.0154049	0.0396284
	Marginal Tissue	2	11.8686	12.156	28.773	29.5292	0.0206049	0.0314784
	Marginal Tissue	2	12.0705	11.8156	29.339	29.8681	0.0206755	0.0335451
	Marginal Tissue	3	13.1753	13.5517	31.2032	31.4011	0.0693382	0.0255941
	Marginal Tissue	3	11.7368	12.7179	30.0296	30.7965	0.0394882	0.0565814
	Marginal Tissue	3	11.328	11.9561	30.9691	31.8889	0.0882314	0.0577324
	Marginal Tissue	4	12.0408	13.2892	30.663	32.6004	0.0240431	0.0405637
	Marginal Tissue	4	11.2911	12.4846	29.8555	32.4164	0.0280314	0.0416647
	Marginal Tissue	4	12.3557	12.314	30.791	32.0765	0.0290373	0.0253098
	Marginal Tissue	5	13.2502	13.1268	31.2267	30.0414	0.0544157	0.0344147
	Marginal Tissue	5	12.5765	12.3599	29.762	28.9306	0.0739245	0.0655088
	Marginal Tissue	5	11.7503	11.157	29.1629	28.6913	0.0399147	0.0294206
	Marginal Tissue	6	11.7794	11.8329	29.8497	30.4341	0.0414794	0.0839
	Marginal Tissue	6	11.4301	12.198	30.925	30.2255	0.0281559	0.0506657
	Marginal Tissue	6	12.058	11.5704	30.3741	30.2631	0.041251	0.0295216
	Lesioned tissues	0	12.9129	12.7678	29.7024	29.5878	0.0660745	0.0515814
	Lesioned tissues	0	12.3837	12.0814	27.7671	27.5909	0.0428343	0.0453098
	Lesioned tissues	0	11.6226	11.6485	28.627	27.7489	0.0507853	0.0339382
	Lesioned tissues	0.5	13.9535	13.6882	31.5736	30.8695	0.0570735	0.041552
	Lesioned tissues	0.5	12.5555	12.0789	30.6052	30.437	0.0308794	0.0396176
	Lesioned tissues	0.5	12.7234	11.936	30.5077	29.4168	0.0417422	0.0344049
	Lesioned tissues	1	13.3843	12.889	30.8942	30.5426	0.128216	0.0927676
	Lesioned tissues	1	12.7723	11.7914	29.8868	31.4291	0.0828569	0.100479
	Lesioned tissues	1	11.8519	11.8866	29.9929	30.243	0.137164	0.0926235
	Lesioned tissues	2	13.4169	12.9991	29.8075	29.6051	0.0185118	0.0478333
	Lesioned tissues	2	11.4144	12.8796	29.6861	29.7306	0.0234069	0.0221578
	Lesioned tissues	2	11.4366	11.672	28.8496	29.5247	0.00796078	0.0281412
	Lesioned tissues	3	12.622	12.9402	31.2745	32.7181	0.0388373	0.0638225
	Lesioned tissues	3	11.8857	12.9898	31.1358	31.9916	0.0590294	0.0341941
	Lesioned tissues	3	11.5791	12.023	30.2892	31.3509	0.0341245	0.0555814
	Lesioned tissues	4	12.1048	14.1223	30.4157	32.9663	0.035502	0.0529618
	Lesioned tissues	4	11.9291	12.309	30.8352	31.2172	0.0183324	0.0564676
	Lesioned tissues	4	12.7863	12.7406	30.0391	31.279	0.0527637	0.0262627
	Lesioned tissues	5	13.8178	13.61	30.7273	30.3751	0.0639314	0.0520392
	Lesioned tissues	5	12.4715	11.2459	30.1647	28.5753	0.0636098	0.0655725
	Lesioned tissues	5	12.2453	12.7303	29.1018	30.6065	0.0603029	0.0595186
	Lesioned tissues	6	12.0262	12.3322	30.2745	30.926	0.0900902	0.0334314
	Lesioned tissues	6	11.5369	12.2518	29.964	29.0676	0.045499	0.0605971
	Lesioned tissues	6	11.8191	11.8836	30.946	30.7507	0.0424333	0.0518539

## Sheet: Fig. 4
P1-1W	Cx	Tretment	dpi	Enzymic activity	β-Glu	Tretment	dpi	Enzymic activity	PG	Tretment	dpi	Enzymic activity	PMG	Tretment	dpi	Enzymic activity	PGTE	Tretment	dpi	Enzymic activity	PMTE	Tretment	dpi	Enzymic activity
		Control	0	12.1073		Control	0	11.8859		Control	0	27.5503		Control	0	26.846		Control	0	0.0562745		Control	0	0.00980392
		Control	0	12.0557		Control	0	12.7262		Control	0	28.4484		Control	0	27.6116		Control	0	0.0535294		Control	0	0.0331373
		Control	0	12.1691		Control	0	12.2796		Control	0	28.4311		Control	0	27.8165		Control	0	0.0496078		Control	0	0.0197059
		Control	0.5	13.8854		Control	0.5	12.8447		Control	0.5	32.44		Control	0.5	30.8329		Control	0.5	0.0229412		Control	0.5	0.0335294
		Control	0.5	12.9546		Control	0.5	11.5784		Control	0.5	30.5199		Control	0.5	29.0098		Control	0.5	0.0286275		Control	0.5	0.0298039
		Control	0.5	12.1121		Control	0.5	11.9758		Control	0.5	30.6487		Control	0.5	28.6488		Control	0.5	0.0556863		Control	0.5	0.0541176
		Control	1	12.4994		Control	1	12.906		Control	1	29.0169		Control	1	31.9152		Control	1	0.0619608		Control	1	0.132549
		Control	1	11.7875		Control	1	13.0012		Control	1	29.7908		Control	1	30.4889		Control	1	0.162353		Control	1	0.0933333
		Control	1	12.6887		Control	1	11.3892		Control	1	29.3832		Control	1	30.4678		Control	1	0.19451		Control	1	0.123725
		Control	2	12.1935		Control	2	11.6118		Control	2	28.4042		Control	2	28.2644		Control	2	0.0045098		Control	2	0.0521569
		Control	2	11.3893		Control	2	10.4383		Control	2	27.3322		Control	2	27.6891		Control	2	0.0145098		Control	2	0.0421569
		Control	2	10.6591		Control	2	10.0093		Control	2	26.289		Control	2	28.3789		Control	2	0.00745098		Control	2	0.0454902
		Control	3	12.9563		Control	3	13.7663		Control	3	31.7441		Control	3	32.5675		Control	3	0.0711765		Control	3	0.0968627
		Control	3	10.3799		Control	3	12.3493		Control	3	27.4789		Control	3	31.4693		Control	3	0.111176		Control	3	0.0405882
		Control	3	10.3749		Control	3	11.3311		Control	3	29.4693		Control	3	32.5703		Control	3	0.136863		Control	3	0.0717647
		Control	4	12.8854		Control	4	14.0479		Control	4	29.4914		Control	4	34.7274		Control	4	0.0168627		Control	4	0.0535294
		Control	4	11.3479		Control	4	12.5003		Control	4	29.298		Control	4	34.0837		Control	4	0.0256863		Control	4	0.00862745
		Control	4	12.3432		Control	4	13.5913		Control	4	30.3891		Control	4	35.1373		Control	4	0.0262745		Control	4	0.0190196
		Control	5	13.4922		Control	5	12.9849		Control	5	29.5708		Control	5	28.5534		Control	5	0.092549		Control	5	0.0841176
		Control	5	12.3903		Control	5	12.4904		Control	5	29.4682		Control	5	27.3792		Control	5	0.0384314		Control	5	0.0535294
		Control	5	11.0921		Control	5	10.3002		Control	5	26.3136		Control	5	27.3479		Control	5	0.0535294		Control	5	0.0329412
		Control	6	11.2991		Control	6	11.4865		Control	6	27.7222		Control	6	29.455		Control	6	0.0194118		Control	6	0.0284314
		Control	6	11.422		Control	6	12.9037		Control	6	30.7922		Control	6	30.3018		Control	6	0.0170588		Control	6	0.08
		Control	6	12.0214		Control	6	11.6209		Control	6	30.1368		Control	6	29.397		Control	6	0.034902		Control	6	0.0178431
		P1-1W	0	12.1073		P1-1W	0	11.8859		P1-1W	0	27.5503		P1-1W	0	26.846		P1-1W	0	0.0562745		P1-1W	0	0.00980392
		P1-1W	0	12.0557		P1-1W	0	12.7262		P1-1W	0	28.4484		P1-1W	0	27.6116		P1-1W	0	0.0535294		P1-1W	0	0.0331373
		P1-1W	0	12.1691		P1-1W	0	12.2796		P1-1W	0	28.4311		P1-1W	0	27.8165		P1-1W	0	0.0496078		P1-1W	0	0.0197059
		P1-1W	0.5	13.6435		P1-1W	0.5	12.7417		P1-1W	0.5	30.4221		P1-1W	0.5	30.1258		P1-1W	0.5	0.0501961		P1-1W	0.5	0.0435294
		P1-1W	0.5	13.5554		P1-1W	0.5	12.1935		P1-1W	0.5	30.4612		P1-1W	0.5	29.0861		P1-1W	0.5	0.0407843		P1-1W	0.5	0.0423529
		P1-1W	0.5	13.9387		P1-1W	0.5	12.5433		P1-1W	0.5	32.8033		P1-1W	0.5	29.4942		P1-1W	0.5	0.0554902		P1-1W	0.5	0.0407843
		P1-1W	1	12.8062		P1-1W	1	13.8333		P1-1W	1	31.6854		P1-1W	1	35.942		P1-1W	1	0.135882		P1-1W	1	0.149804
		P1-1W	1	12.6177		P1-1W	1	13.161		P1-1W	1	30.2628		P1-1W	1	32.7474		P1-1W	1	0.129804		P1-1W	1	0.0864706
		P1-1W	1	12.6338		P1-1W	1	13.2553		P1-1W	1	29.142		P1-1W	1	32.9794		P1-1W	1	0.126275		P1-1W	1	0.0858824
		P1-1W	2	12.2555		P1-1W	2	11.9504		P1-1W	2	25.9447		P1-1W	2	29.9414		P1-1W	2	0.0170588		P1-1W	2	0.0482353
		P1-1W	2	13.0692		P1-1W	2	12.7145		P1-1W	2	30.6932		P1-1W	2	31.4953		P1-1W	2	0.0321569		P1-1W	2	0.0258824
		P1-1W	2	11.9206		P1-1W	2	11.9802		P1-1W	2	28.8402		P1-1W	2	29.2287		P1-1W	2	0.00490196		P1-1W	2	0.022549
		P1-1W	3	12.3982		P1-1W	3	14.5254		P1-1W	3	32.9682		P1-1W	3	36.2019		P1-1W	3	0.0956863		P1-1W	3	0.107647
		P1-1W	3	12.3572		P1-1W	3	12.6896		P1-1W	3	30.5395		P1-1W	3	33.9073		P1-1W	3	0.100588		P1-1W	3	0.0601961
		P1-1W	3	11.5547		P1-1W	3	11.7408		P1-1W	3	27.5601		P1-1W	3	32.9403		P1-1W	3	0.0884314		P1-1W	3	0.108235
		P1-1W	4	15.3465		P1-1W	4	15.5897		P1-1W	4	31.0761		P1-1W	4	37.2751		P1-1W	4	0.07		P1-1W	4	0.0370588
		P1-1W	4	13.7688		P1-1W	4	14.2042		P1-1W	4	30.1649		P1-1W	4	36.5708		P1-1W	4	0.0205882		P1-1W	4	0.0468627
		P1-1W	4	14.2376		P1-1W	4	15.4458		P1-1W	4	32.1186		P1-1W	4	37.3841		P1-1W	4	0.0580392		P1-1W	4	0.0380392
		P1-1W	5	13.4686		P1-1W	5	13.1473		P1-1W	5	30.7072		P1-1W	5	30.6513		P1-1W	5	0.0590196		P1-1W	5	0.0976471
		P1-1W	5	13.6001		P1-1W	5	13.6199		P1-1W	5	31.677		P1-1W	5	31.4087		P1-1W	5	0.0796078		P1-1W	5	0.0766667
		P1-1W	5	11.0958		P1-1W	5	11.0883		P1-1W	5	27.521		P1-1W	5	29.2465		P1-1W	5	0.0794118		P1-1W	5	0.0692157
		P1-1W	6	13.7167		P1-1W	6	13.9313		P1-1W	6	32.8397		P1-1W	6	32.9291		P1-1W	6	0.05		P1-1W	6	0.0388235
		P1-1W	6	13.3905		P1-1W	6	13.7316		P1-1W	6	31.7888		P1-1W	6	31.7105		P1-1W	6	0.0403922		P1-1W	6	0.05
		P1-1W	6	14.5217		P1-1W	6	14.8678		P1-1W	6	33.7424		P1-1W	6	34.9526		P1-1W	6	0.0645098		P1-1W	6	0.0590196

## Sheet: Fig. 5
P1-2W	Cx	Tretment	dpi	Enzymic activity	β-Glu	Tretment	dpi	Enzymic activity	PG	Tretment	dpi	Enzymic activity	PMG	Tretment	dpi	Enzymic activity	PGTE	Tretment	dpi	Enzymic activity	PMTE	Tretment	dpi	Enzymic activity
		Control	0	13.2644		Control	0	13.9641		Control	0	30.8333		Control	0	31.8084		Control	0	0.0191176		Control	0	0.0630392
		Control	0	11.8013		Control	0	11.2967		Control	0	29.0226		Control	0	29.5286		Control	0	0.0164706		Control	0	0.0485294
		Control	0	13.047		Control	0	13.2842		Control	0	31.1688		Control	0	31.8285		Control	0	0.0377451		Control	0	0.0551961
		Control	0.5	14.2166		Control	0.5	14.3691		Control	0.5	33.4909		Control	0.5	32.3489		Control	0.5	0.0358824		Control	0.5	0.0343137
		Control	0.5	12.4987		Control	0.5	13.1209		Control	0.5	32.0021		Control	0.5	31.3001		Control	0.5	0.0407843		Control	0.5	0.0166667
		Control	0.5	12.2048		Control	0.5	12.4093		Control	0.5	30.3781		Control	0.5	31.1138		Control	0.5	0.0519608		Control	0.5	0.0454902
		Control	1	14.1632		Control	1	14.0464		Control	1	32.2461		Control	1	31.1722		Control	1	0.0629412		Control	1	0.0664706
		Control	1	13.4679		Control	1	13.5782		Control	1	32.0379		Control	1	30.1022		Control	1	0.0988235		Control	1	0.0672549
		Control	1	12.0376		Control	1	13.4698		Control	1	31.2109		Control	1	30.0913		Control	1	0.0752941		Control	1	0.0407843
		Control	2	14.642		Control	2	13.9871		Control	2	31.5272		Control	2	31.748		Control	2	0.0162745		Control	2	0.0370588
		Control	2	12.3479		Control	2	13.8736		Control	2	30.2137		Control	2	31.3692		Control	2	0.0366667		Control	2	0.0107843
		Control	2	13.4819		Control	2	13.6219		Control	2	32.389		Control	2	31.3572		Control	2	0.0339216		Control	2	0.0215686
		Control	3	13.3942		Control	3	13.3371		Control	3	30.6624		Control	3	30.2348		Control	3	0.027451		Control	3	0.0105882
		Control	3	13.0936		Control	3	13.0865		Control	3	32.5803		Control	3	30.1237		Control	3	0.00784314		Control	3	0.0162745
		Control	3	12.2812		Control	3	12.5812		Control	3	32.4689		Control	3	31.2074		Control	3	0.0396078		Control	3	0.0437255
		Control	4	11.1962		Control	4	12.5305		Control	4	31.8346		Control	4	30.4735		Control	4	0.0223529		Control	4	0.072549
		Control	4	11.2343		Control	4	12.4689		Control	4	30.413		Control	4	30.7492		Control	4	0.0392157		Control	4	0.0298039
		Control	4	12.3681		Control	4	11.0368		Control	4	31.193		Control	4	29.0157		Control	4	0.0317647		Control	4	0.0315686
		Control	5	13.0082		Control	5	13.2687		Control	5	32.8827		Control	5	31.5294		Control	5	0.0703922		Control	5	0.0152941
		Control	5	12.7628		Control	5	12.2294		Control	5	30.0558		Control	5	30.482		Control	5	0.0552941		Control	5	0.0468627
		Control	5	12.4086		Control	5	12.0138		Control	5	32.0122		Control	5	30.0348		Control	5	0.0262745		Control	5	0.0258824
		Control	6	12.2597		Control	6	12.1793		Control	6	31.9772		Control	6	31.4132		Control	6	0.0658824		Control	6	0.0878431
		Control	6	11.4382		Control	6	11.4922		Control	6	31.0578		Control	6	30.1492		Control	6	0.0368627		Control	6	0.0729412
		Control	6	12.0946		Control	6	11.52		Control	6	30.6113		Control	6	31.1293		Control	6	0.0476471		Control	6	0.0411765
		P1-2W	0	13.2644		P1-2W	0	13.9641		P1-2W	0	30.8333		P1-2W	0	31.8084		P1-2W	0	0.0191176		P1-2W	0	0.0630392
		P1-2W	0	11.8013		P1-2W	0	11.2967		P1-2W	0	29.0226		P1-2W	0	29.5286		P1-2W	0	0.0164706		P1-2W	0	0.0485294
		P1-2W	0	13.047		P1-2W	0	13.2842		P1-2W	0	31.1688		P1-2W	0	31.8285		P1-2W	0	0.0377451		P1-2W	0	0.0551961
		P1-2W	0.5	14.4969		P1-2W	0.5	13.9784		P1-2W	0.5	33.3399		P1-2W	0.5	33.1778		P1-2W	0.5	0.0398039		P1-2W	0.5	0.0323529
		P1-2W	0.5	13.8941		P1-2W	0.5	13.7477		P1-2W	0.5	31.8055		P1-2W	0.5	32.6887		P1-2W	0.5	0.0503922		P1-2W	0.5	0.0201961
		P1-2W	0.5	14.7884		P1-2W	0.5	14.8516		P1-2W	0.5	34.089		P1-2W	0.5	34.089		P1-2W	0.5	0.0345098		P1-2W	0.5	0.0276471
		P1-2W	1	14.2426		P1-2W	1	14.095		P1-2W	1	33.9297		P1-2W	1	32.6161		P1-2W	1	0.111961		P1-2W	1	0.0752941
		P1-2W	1	14.0392		P1-2W	1	14.2885		P1-2W	1	33.9297		P1-2W	1	31.5987		P1-2W	1	0.0441176		P1-2W	1	0.0486275
		P1-2W	1	13.6658		P1-2W	1	14.1173		P1-2W	1	34.0107		P1-2W	1	31.8139		P1-2W	1	0.0484314		P1-2W	1	0.0666667
		P1-2W	2	12.356		P1-2W	2	13.0881		P1-2W	2	31.9855		P1-2W	2	31.9022		P1-2W	2	0.0329412		P1-2W	2	0.0237255
		P1-2W	2	15.7695		P1-2W	2	14.7174		P1-2W	2	32.1482		P1-2W	2	34.392		P1-2W	2	0.0347059		P1-2W	2	0.0347059
		P1-2W	2	13.6509		P1-2W	2	13.3334		P1-2W	2	31.8028		P1-2W	2	32.1521		P1-2W	2	0.0378431		P1-2W	2	0.0217647
		P1-2W	3	14.6941		P1-2W	3	14.8876		P1-2W	3	33.3623		P1-2W	3	33.1219		P1-2W	3	0.0376471		P1-2W	3	0.0221569
		P1-2W	3	14.7859		P1-2W	3	14.7363		P1-2W	3	34.4216		P1-2W	3	32.6468		P1-2W	3	0.0198039		P1-2W	3	0.0290196
		P1-2W	3	14.0342		P1-2W	3	14.3964		P1-2W	3	32.8872		P1-2W	3	32.4316		P1-2W	3	0.00509804		P1-2W	3	0.00901961
		P1-2W	4	12.8385		P1-2W	4	12.8211		P1-2W	4	32.0319		P1-2W	4	30.1342		P1-2W	4	0.0319608		P1-2W	4	0.0458824
		P1-2W	4	13.1263		P1-2W	4	13.2763		P1-2W	4	32.8788		P1-2W	4	30.5087		P1-2W	4	0.0329412		P1-2W	4	0.0488235
		P1-2W	4	12.6735		P1-2W	4	13.2478		P1-2W	4	32.3617		P1-2W	4	29.1979		P1-2W	4	0.0221569		P1-2W	4	0.0386275
		P1-2W	5	13.6299		P1-2W	5	13.4115		P1-2W	5	32.5853		P1-2W	5	30.6037		P1-2W	5	0.0456863		P1-2W	5	0.0129412
		P1-2W	5	13.6299		P1-2W	5	13.6509		P1-2W	5	32.644		P1-2W	5	30.042		P1-2W	5	0.0341176		P1-2W	5	0.0480392
		P1-2W	5	14.3096		P1-2W	5	14.3642		P1-2W	5	35.8805		P1-2W	5	32.9375		P1-2W	5	0.0356863		P1-2W	5	0.0137255
		P1-2W	6	13.8345		P1-2W	6	13.1312		P1-2W	6	32.2807		P1-2W	6	33.5468		P1-2W	6	0.0668627		P1-2W	6	0.0601961
		P1-2W	6	13.2453		P1-2W	6	12.8112		P1-2W	6	33.0688		P1-2W	6	31.7972		P1-2W	6	0.0970588		P1-2W	6	0.0782353
		P1-2W	6	12.8459		P1-2W	6	12.4763		P1-2W	6	31.6351		P1-2W	6	31.2829		P1-2W	6	0.0780392		P1-2W	6	0.0394118

## Sheet: Fig. 6
	Fungi	dpi	Enzymic activity			Fungi	dpi	Enzymic activity			Fungi	dpi	Enzymic activity			Fungi	dpi	Enzymic activity			Fungi	dpi	Enzymic activity			Fungi	dpi	Enzymic activity
Cx	P1-1W	0	12.6765		β-Glu	P1-1W	0	13.0097		PG	P1-1W	0	28.8207		PMG	P1-1W	0	29.4866		PGTE	P1-1W	0	0.0403922		PMTE	P1-1W	0	0.0358824
	P1-1W	0	12.1146			P1-1W	0	12.1439			P1-1W	0	28.3618			P1-1W	0	28.5973			P1-1W	0	0.0495098			P1-1W	0	0.0265686
	P1-1W	0	12.899			P1-1W	0	12.9624			P1-1W	0	30.9143			P1-1W	0	30.5255			P1-1W	0	0.0458824			P1-1W	0	0.0388235
	P1-1W	0.5	13.6435			P1-1W	0.5	12.7417			P1-1W	0.5	30.4221			P1-1W	0.5	30.1258			P1-1W	0.5	0.0501961			P1-1W	0.5	0.0435294
	P1-1W	0.5	13.5554			P1-1W	0.5	12.1935			P1-1W	0.5	30.4612			P1-1W	0.5	29.0861			P1-1W	0.5	0.0407843			P1-1W	0.5	0.0423529
	P1-1W	0.5	13.9387			P1-1W	0.5	12.5433			P1-1W	0.5	32.8033			P1-1W	0.5	29.4942			P1-1W	0.5	0.0554902			P1-1W	0.5	0.0407843
	P1-1W	1	12.8062			P1-1W	1	13.8333			P1-1W	1	31.6854			P1-1W	1	35.942			P1-1W	1	0.135882			P1-1W	1	0.149804
	P1-1W	1	12.6177			P1-1W	1	13.161			P1-1W	1	30.2628			P1-1W	1	32.7474			P1-1W	1	0.129804			P1-1W	1	0.0864706
	P1-1W	1	12.6338			P1-1W	1	13.2553			P1-1W	1	29.142			P1-1W	1	32.9794			P1-1W	1	0.126275			P1-1W	1	0.0858824
	P1-1W	2	12.2555			P1-1W	2	11.9504			P1-1W	2	25.9447			P1-1W	2	29.9414			P1-1W	2	0.0170588			P1-1W	2	0.0482353
	P1-1W	2	13.0692			P1-1W	2	12.7145			P1-1W	2	30.6932			P1-1W	2	31.4953			P1-1W	2	0.0321569			P1-1W	2	0.0258824
	P1-1W	2	11.9206			P1-1W	2	11.9802			P1-1W	2	28.8402			P1-1W	2	29.2287			P1-1W	2	0.00490196			P1-1W	2	0.022549
	P1-1W	3	12.3982			P1-1W	3	14.5254			P1-1W	3	32.9682			P1-1W	3	36.2019			P1-1W	3	0.0956863			P1-1W	3	0.107647
	P1-1W	3	12.3572			P1-1W	3	12.6896			P1-1W	3	30.5395			P1-1W	3	33.9073			P1-1W	3	0.100588			P1-1W	3	0.0601961
	P1-1W	3	11.5547			P1-1W	3	11.7408			P1-1W	3	27.5601			P1-1W	3	32.9403			P1-1W	3	0.0884314			P1-1W	3	0.108235
	P1-1W	4	15.3465			P1-1W	4	15.5897			P1-1W	4	31.0761			P1-1W	4	37.2751			P1-1W	4	0.07			P1-1W	4	0.0370588
	P1-1W	4	13.7688			P1-1W	4	14.2042			P1-1W	4	30.1649			P1-1W	4	36.5708			P1-1W	4	0.0205882			P1-1W	4	0.0468627
	P1-1W	4	14.2376			P1-1W	4	15.4458			P1-1W	4	32.1186			P1-1W	4	37.3841			P1-1W	4	0.0580392			P1-1W	4	0.0380392
	P1-1W	5	13.4686			P1-1W	5	13.1473			P1-1W	5	30.7072			P1-1W	5	30.6513			P1-1W	5	0.0590196			P1-1W	5	0.0976471
	P1-1W	5	13.6001			P1-1W	5	13.6199			P1-1W	5	31.677			P1-1W	5	31.4087			P1-1W	5	0.0796078			P1-1W	5	0.0766667
	P1-1W	5	11.0958			P1-1W	5	11.0883			P1-1W	5	27.521			P1-1W	5	29.2465			P1-1W	5	0.0794118			P1-1W	5	0.0692157
	P1-1W	6	13.7167			P1-1W	6	13.9313			P1-1W	6	32.8397			P1-1W	6	32.9291			P1-1W	6	0.05			P1-1W	6	0.0388235
	P1-1W	6	13.3905			P1-1W	6	13.7316			P1-1W	6	31.7888			P1-1W	6	31.7105			P1-1W	6	0.0403922			P1-1W	6	0.05
	P1-1W	6	14.5217			P1-1W	6	14.8678			P1-1W	6	33.7424			P1-1W	6	34.9526			P1-1W	6	0.0645098			P1-1W	6	0.0590196
	P1-2W	0	12.6765			P1-2W	0	13.0097			P1-2W	0	28.8207			P1-2W	0	29.4866			P1-2W	0	0.0403922			P1-2W	0	0.0358824
	P1-2W	0	12.1146			P1-2W	0	12.1439			P1-2W	0	28.3618			P1-2W	0	28.5973			P1-2W	0	0.0495098			P1-2W	0	0.0265686
	P1-2W	0	12.899			P1-2W	0	12.9624			P1-2W	0	30.9143			P1-2W	0	30.5255			P1-2W	0	0.0458824			P1-2W	0	0.0388235
	P1-2W	0.5	14.4969			P1-2W	0.5	13.9784			P1-2W	0.5	33.3399			P1-2W	0.5	33.1778			P1-2W	0.5	0.0398039			P1-2W	0.5	0.0323529
	P1-2W	0.5	13.8941			P1-2W	0.5	13.7477			P1-2W	0.5	31.8055			P1-2W	0.5	32.6887			P1-2W	0.5	0.0503922			P1-2W	0.5	0.0201961
	P1-2W	0.5	14.7884			P1-2W	0.5	14.8516			P1-2W	0.5	34.089			P1-2W	0.5	34.089			P1-2W	0.5	0.0345098			P1-2W	0.5	0.0276471
	P1-2W	1	14.2426			P1-2W	1	14.095			P1-2W	1	33.9297			P1-2W	1	32.6161			P1-2W	1	0.111961			P1-2W	1	0.0752941
	P1-2W	1	14.0392			P1-2W	1	14.2885			P1-2W	1	33.9297			P1-2W	1	31.5987			P1-2W	1	0.0441176			P1-2W	1	0.0486275
	P1-2W	1	13.6658			P1-2W	1	14.1173			P1-2W	1	34.0107			P1-2W	1	31.8139			P1-2W	1	0.0484314			P1-2W	1	0.0666667
	P1-2W	2	12.356			P1-2W	2	13.0881			P1-2W	2	31.9855			P1-2W	2	31.9022			P1-2W	2	0.0329412			P1-2W	2	0.0237255
	P1-2W	2	15.7695			P1-2W	2	14.7174			P1-2W	2	32.1482			P1-2W	2	34.392			P1-2W	2	0.0347059			P1-2W	2	0.0347059
	P1-2W	2	13.6509			P1-2W	2	13.3334			P1-2W	2	31.8028			P1-2W	2	32.1521			P1-2W	2	0.0378431			P1-2W	2	0.0217647
	P1-2W	3	14.6941			P1-2W	3	14.8876			P1-2W	3	33.3623			P1-2W	3	33.1219			P1-2W	3	0.0376471			P1-2W	3	0.0221569
	P1-2W	3	14.7859			P1-2W	3	14.7363			P1-2W	3	34.4216			P1-2W	3	32.6468			P1-2W	3	0.0198039			P1-2W	3	0.0290196
	P1-2W	3	14.0342			P1-2W	3	14.3964			P1-2W	3	32.8872			P1-2W	3	32.4316			P1-2W	3	0.00509804			P1-2W	3	0.00901961
	P1-2W	4	12.8385			P1-2W	4	12.8211			P1-2W	4	32.0319			P1-2W	4	30.1342			P1-2W	4	0.0319608			P1-2W	4	0.0458824
	P1-2W	4	13.1263			P1-2W	4	13.2763			P1-2W	4	32.8788			P1-2W	4	30.5087			P1-2W	4	0.0329412			P1-2W	4	0.0488235
	P1-2W	4	12.6735			P1-2W	4	13.2478			P1-2W	4	32.3617			P1-2W	4	29.1979			P1-2W	4	0.0221569			P1-2W	4	0.0386275
	P1-2W	5	13.6299			P1-2W	5	13.4115			P1-2W	5	32.5853			P1-2W	5	30.6037			P1-2W	5	0.0456863			P1-2W	5	0.0129412
	P1-2W	5	13.6299			P1-2W	5	13.6509			P1-2W	5	32.644			P1-2W	5	30.042			P1-2W	5	0.0341176			P1-2W	5	0.0480392
	P1-2W	5	14.3096			P1-2W	5	14.3642			P1-2W	5	35.8805			P1-2W	5	32.9375			P1-2W	5	0.0356863			P1-2W	5	0.0137255
	P1-2W	6	13.8345			P1-2W	6	13.1312			P1-2W	6	32.2807			P1-2W	6	33.5468			P1-2W	6	0.0668627			P1-2W	6	0.0601961
	P1-2W	6	13.2453			P1-2W	6	12.8112			P1-2W	6	33.0688			P1-2W	6	31.7972			P1-2W	6	0.0970588			P1-2W	6	0.0782353
	P1-2W	6	12.8459			P1-2W	6	12.4763			P1-2W	6	31.6351			P1-2W	6	31.2829			P1-2W	6	0.0780392			P1-2W	6	0.0394118
